# Supplementary material for: Caffeic Acid-Zinc Basic Salt/Chitosan Nanohybrid Possesses Controlled Release Properties and Exhibits In Vivo Anti-Inflammatory Activities
Source: Molecules. 2023 Jun 24;28(13):4973. doi: 10.3390/molecules28134973 (PMC10343822; doi:10.3390/molecules28134973)
Supplement: Supplementary file 1 [file molecules-28-04973-s001.zip]

Archive with 1 entries (1 files):
- molecules-2410244-supplementary.pdf
